# Supplementary material for: Burden and Risk Factors for Coinfections in Patients with a Viral Respiratory Tract Infection
Source: Pathogens. 2024 Nov 13;13(11):993. doi: 10.3390/pathogens13110993 (PMC11597400; doi:10.3390/pathogens13110993)
Supplement: Supplementary file 1 [file pathogens-13-00993-s001.zip]

Archive with 10 entries (10 files):
- Supplementary Figure S1.jpg
- Supplementary Figure S2.jpg
- Supplementary Figure S3.jpg
- Supplementary Figure S4.jpg
- Supplementary Figure S5.jpg
- Supplementary Table S1_Microorganisms and coinfections.pdf
- Supplementary Table S2_Microorganisms and coinfections depending on virus.pdf
- Supplementary Table S3_Patients characteristics by rivus group.pdf
- Supplementary Table S4_Outcomes by rivus group.pdf
- Supplementary Table S5_Outcomes in MDR coinfection.pdf
